# Supplementary material for: Phytochemical Profiling and Bioactivity Evaluation of Ganoderma lucidum (Reishi Mushroom) Fractions: In Vitro Antioxidant, Antimicrobial, and Antidiabetic Activities
Source: Metabolites. 2026 Mar 30;16(4):225. doi: 10.3390/metabo16040225 (PMC13117725; doi:10.3390/metabo16040225)
Supplement: Supplementary file 1 [file metabolites-16-00225-s001.zip]

Archive with 1 entries (1 files):
- metabolites-4153390-supplementary.pdf
